# Supplementary material for: An assessment of implementation gaps and priority recommendations on food environment policies: the Healthy Food Environment Policy Index in Japan
Source: Public Health Nutr. 2021 Dec 20;25(6):1720–32. doi: 10.1017/S1368980021004900 (PMC9991651; doi:10.1017/S1368980021004900)
Supplement: Supplementary file 1 [file S1368980021004900sup.zip]

Archive with 2 entries (2 files):
- S1368980021004900sup001.docx
- S1368980021004900sup002.docx
